# Supplementary material for: Synapsin E-domain is essential for α-synuclein function
Source: eLife. 2024 May 7;12:RP89687. doi: 10.7554/eLife.89687 (PMC11076041; doi:10.7554/eLife.89687)
Supplement: Figure 3—figure supplement 1—source data 2. — Full images of anti-synapsin I and anti-vGlut1 immunofluorescence channels containing the details shown in panel B (marked with white dashed square). [file elife-89687-fig3-figsupp1-data2.zip]

Archive with 9 entries (9 files):
- Figure 3 Suppl figure 1 whole image Synapsin Ia Synapsin I IF.tif
- Figure 3 Suppl figure 1 whole image Synapsin Ia vGlut1 IF.tif
- Figure 3 Suppl figure 1 whole image Synapsin IaScrE Synapsin I IF.tif
- Figure 3 Suppl figure 1 whole image Synapsin IaScrE vGlut1 IF.tif
- Figure 3 Suppl figure 1 whole images SynIa.tif
- Figure 3 Suppl figure 1 whole images SynIaScrE.tif
- Fig.2 B Raw WBs.pdf
- Fig.2 G Raw WBs.pdf
- Fig.3 D Raw WBs.pdf
