# Supplementary material for: Synapsin E-domain is essential for α-synuclein function
Source: eLife. 2024 May 7;12:RP89687. doi: 10.7554/eLife.89687 (PMC11076041; doi:10.7554/eLife.89687)
Supplement: Figure 3—figure supplement 2—source data 2. — Full images of EGFP:E-domain and anti-vGlut1 immunofluorescence channels containing the details shown in panel B, and the full images of sypHy:E-domain and anti-vGlut1 immunofluorescence channels containing the details shown in panel D (marked with white dashed square). [file elife-89687-fig3-figsupp2-data2.zip]

Archive with 6 entries (6 files):
- Figure 3 Suppl figure 2 whole images EGFP-E.tif
- Figure 3 Suppl figure 2 whole images sypHy-E.tif
- sypHyE EGFP channel.tif
- sypHyE vGlut1 channel.tif
- TKO EGFP-E vGlut1.tif
- TKO EGFP-E.tif
