# Supplementary material for: Synapsin E-domain is essential for α-synuclein function
Source: eLife. 2024 May 7;12:RP89687. doi: 10.7554/eLife.89687 (PMC11076041; doi:10.7554/eLife.89687)
Supplement: Figure 4—source data 2. [file elife-89687-fig4-data2.zip]

Archive with 3 entries (3 files):
- Figure 4 whole images.tif
- TKO 010.tif
- WT 009.tif
